# Supplementary material for: A novel model of cardiovascular–kidney–metabolic syndrome combining unilateral nephrectomy and high-salt–sugar–fat diet in mice
Source: Lab Anim (NY). 2024 Oct 22;53(11):336–46. doi: 10.1038/s41684-024-01457-5 (PMC11519006; doi:10.1038/s41684-024-01457-5)
Supplement: Supplementary file 3 — Raw data of metabolic parameters. [file 41684_2024_1457_MOESM3_ESM.xlsx]

## Sheet: Fig 1A
		SHAM									UNX+WD 12W								UNX+WD 20W
	Baseline	22.75	23.43	20.23	21.09	20.97	21.11	21.69	22.6		19.99	18.72	20.6	20.24	19.92	22.01	20.4		21.91	19.19	18.24	20.36	19.95	19.62	19.01	21.2
	1 week	24.39	25.8	22.34	22.75	22.54	23.09	24.16	24.67		21.96	20.57	22.75	22.73	21.58	23.9	21.63		24.02	20.53	20.38	21.78	22.47	20.82	20.46	22.4
	2 week	26.07	28.04	23.98	23.77	23.57	24.32	25.52	25.74		23.02	21.8	24.2	24.07	23.8	25.72	22.73		25.11	21.71	21.71	22.7	23.54	22	21.44	23.91
	3 week	27.59	28.77	25.48	24.74	24.74	25.38	26.69	26.78		24.74	22.1	25.37	24.75	25.55	26.4	24.05		26.71	22.59	23.05	23.92	25.11	23.1	22.56	25.39
	4 week	28.32	29.82	26.4	25.62	25.24	26.44	27.02	27.5		25.03	22.27	26.05	26.05	25.64	27.54	24.2		26.08	24.44	23.27	26.86	27.49	23.09	24.08	25
	5 week	29.49	31.29	27.06	26.23	26.62	27.2	28.09	29.44		25.99	22.94	26.76	26.64	27.15	28.62	24.96		28.53	24.39	25.78	26.33	27.3	24.95	23.97	27.16
	6 week	30.44	33.87	28.77	27.71	26.95	28.75	28.38	29.27		27.12	24.27	27.51	27.56	27.92	29.53	25.65		29.54	24.93	27.28	27.21	28.51	25.87	24.96	28.65
	7 week	31.31	35.21	29.62	28.3	27.39	29.03	29.23	29.4		27.93	25.15	28.22	27.86	27.92	29.94	25.31		29.95	25.26	28.63	27.11	28.88	26.11	25.23	29.19
	8 week	31.4	36.22	30.64	28.92	27.72	29.61	30.15	30.2		28.36	25.46	28.98	29.28	29.63	31.39	26.48		30.83	26.07	30.09	28.21	29.8	27.04	26.04	30.02
	9 week	31.06	34.26	30.33	28.45	28.08	29.81	30.35	30.01		27.52	25.05	27.7	28.64	28.86	31.24	26.39		30.04	25.76	29.7	28.32	29.46	26.98	25.98	29.12
	10 week	30.9	34.75	29.87	28.4	27.38	28.78	29.05	30.47		27.74	26.49	27.62	28.02	28.19	31.01	26.24		29.73	24.96	27.92	27.43	29.03	26.74	26.43	28.4
	11 week	31.93	35.05	30.52	28.58	27.61	30.23	29.94	31.1										30.72	25.88	29.22	27.45	29.86	28.05	26.4	30.01
	12 week	32.52	36.84	30.65	29.52	28.37	31.65	31.12	32.5										31.35	26.64	30.36	28.47	30.35	28.41	26.47	29.69
	13 week	32.84	39.04	31.51	29.8	28.94	32.25	31.04	33.42										31.22	27.55	31.33	29.41	32.24	30.04	27.95	31.23
	14 week	32.94	40.99	31.59	30.57	28.9	33.04	31.81	33.57										31.96	28.11	32.43	30.58	33.55	30.63	28.21	31.95
	15 week	33.53	42.25	32	31.62	30.12	34.65	32.58	34.72										33.15	28.85	34.4	31.2	34.76	31.85	29.52	32.54
	16 week	33.98	43.54	31.97	32.2	30.39	34.37	32.79	34.82										33.99	29.32	35.63	31.96	35.42	31.94	30.08	33.81
	17 week	35.54	45.1	33.15	32.71	30.68	34.52	33.78	35.51										34.71	29.99	36.54	32.35	35.62	32.22	29.79	34.96
	18 week	35.85	45.99	33.94	33.62	31.31	35.36	34.43	36.82										34.96	30.15	37.34	33.06	35.95	33.15	30.56	35.27

## Sheet: Fig 1B
Fat Mass (g)
SHAM	UNX+WD 12w	UNX+WD 20w
8.5663	12.289	12.42
8.5361	9.4862	10.3478
9.0836	10.7674	17.005
9.431	10.8929	9.8877
10.5283	9.8861	16.6264
9.7343	14.1945	12.9591
9.5303	9.9436	9.2373
9.1295	11.7421	11.4978
9.598	11.2171
11.0498	9.1145
10.5109	10.9381
10.9319	11.3247

## Sheet: Fig 1C
INSULIN (µg/L)
SHAM	UNX+WD 12w	UNX+WD 20w
0.342729	0.479792	0.689
0.486044	0.320366	0.539
0.368939	0.714113	0.948
0.386974	0.670863	0.657735
0.485804	0.334072	0.319163
0.301609	0.298243	0.4565
0.498308	0.498308
0.789027	0.472819
0.365332	0.616616
0.59281	0.517064
0.32782	0.242215
0.610364	0.295117

## Sheet: Fig 1D
		SHAM														UNX+WD 12W														UNX+WD 20W
	0	7.4	6.4	7.4	6.2	8.9	9.1	7.9	8.1	9.1	7.3	8.7	9.6			8.3	5.9	7.7	9	9.1	6.9	11.4	12.8	8.2	7.4	8.9	11			8.2	9.2	8.2	8.9	9.2	7.8	7.4	7.5
	15	15.1	10.2	18.1	16.6	15.1	21	16.9	20.1	17.7	18.3	20.1	17.4			21.4	18.4	19.7	24.6	24.4	20	23.1	16.1	18.3	24.3	26.2	22.1			25	20.9	20.2	19.1	22.3	18.4	18.6	23.8
	30	10.2	8.9	10.4	11.3	12.4	15.6	10.3	18.2	20.1	12.1	13.4	10			18.2	19.8	14.1	15.2	18.4	15.2	15.1	14.1	12.2	16.4	15.1	12.2			25	21.6	25	21.6	17.1	20	19.3	21.5
	60	7.7	6.8	7.3	7.9	8.3	8.4	7.1	10.1	10.2	8.7	9.3	9.9			10	8.7	7.8	8.8	10.3	10.3	11.2	10.4	9.2	10.2	9.5	9.2			25	13.9	25	25	12.8	13.9	12.9	15.1
	120	6.4	6.3	6.1	5.4	6.7	7.8	6.9	8	7.4	6.2	5.4	6.3			7.8	6.4	6.9	7.9	8.8	7.3	10.4	10.8	7.8	8.1	7.4	8.9			12.4	10.5	23.5	21.5	8	7.2	8.9	9

## Sheet: Fig 1E
GLUCOSE UPTAKE
SHAM -	SHAM +	UNX+WD 12w -	UNX+WD 12w +	UNX+WD 20w -	UNX+WD 20w +
2.88977	8.19253	3.22494	3.9794	2.65805	6.0674
3.6073	6.14069	3.77572	5.19505	3.06209	4.69922
4.00951	9.53898	3.38187	4.97022	3.22441	5.87964
4.68726	9.85098	7.37634	5.85259	2.77681	6.9215
4.07624	9.82516			2.62217	3.49619
3.70409	17.5275			3.53588	6.19302
3.84114	10.7857			3.13541	3.84114
2.37396	16.4352			3.43807	4.73601
2.86705	16.7375
2.72805	17.0287
3.26658	20.1771
3.63627	19.4847

## Sheet: Fig 1F
GLUCOSE UPTAKE Δ pmol 2DG/μg prot
SHAM	UNX+WD 12w	UNX+WD 20w
5.30277	0.754462	3.40935
2.53338	1.41933	1.63713
5.52947	1.58834	2.65523
5.16372	1.52375	4.1447
5.74892		0.874022
13.8234		2.65714
6.94455		0.705734
14.0612		1.29794
13.8705
14.3006
16.9105
15.8484
