# Supplementary material for: A novel model of cardiovascular–kidney–metabolic syndrome combining unilateral nephrectomy and high-salt–sugar–fat diet in mice
Source: Lab Anim (NY). 2024 Oct 22;53(11):336–46. doi: 10.1038/s41684-024-01457-5 (PMC11519006; doi:10.1038/s41684-024-01457-5)
Supplement: Supplementary file 4 — Raw data of cardiovascular functional parameters. [file 41684_2024_1457_MOESM4_ESM.xlsx]

## Sheet: Fig 3A
MAP
SHAM	UNX+WD 12w	UNX+WD 20w
78.2	92.42	97.41
75	92.18	84.21
73.79	89.89	84.18
79.5	92.69	92.53
76.62	97.33	84.25
82.5	93.33	92.42
74.5	84.1	92.18
77.4	93.7	89.89
83.5	92.12
80.78	86.57
81.43	90.4
80.13	85.5

## Sheet: Fig 3B
IVS
SHAM	UNX+WD 12w	UNX+WD 20w
1.05	1.28	1.74
1.63	1.74	1.98
1.65	1.74	1.63
1.51	1.86	2.09
1.74	1.28	1.51
1.51	1.51	1.63
1.74	1.86	1.63
1.16	1.63	1.86
1.32
1.48
1.28
1.28

## Sheet: Fig 3C
FS
SHAM	UNX+WD 12w	UNX+WD 20w
58.7	52.6	42.1
59	47.4	46.3
55.8	37.7	44.2
44.3	46.3	31
61	40	35.7
62.7	39.7	33.9
53.4	56.6	55.6
44.9	43.9	45.8
63.8
38.9
58.2
51.7

## Sheet: Fig 3D
CO
SHAM	UNX+WD 12w	UNX+WD 20w
14358.5	9970.94	7164.27
12504.6	9296.3	8419.37
9166.26	9190.68	6350.13
14104	8360.08	6790.26
14999.6	10536	6506.54
12629.3	10152.2	8067.81
10417.6	9450.49	11079
16046.7	9041.74	12256.5

## Sheet: Fig 3E
SV
SHAM	UNX+WD 12w	UNX+WD 20w
13.9	18.7	16.2
19.6	17.5	15.3
24.6	17.5	13.7
25.8	15.3	13.5
21.4	20.9	13.9
25.7	16.2	15
28.2	16.5	17
19.2	16.7	18.5

## Sheet: Fig 3F
EF
SHAM	UNX+WD 12w	UNX+WD 20w
86.8351	82.6787	71.9124
83.3475	77.6472	76.7109
78.3223	66.3434	74.6179
74.4664	76.7109	57.4617
91.0359	68.9835	64.0519
67.2917	68.9418	61.4316
86.849	86.2093	85.3209
81.8097	73.9027	75.8616
91.0359
67.2917
86.849
81.8097

## Sheet: Fig 3G
HEART COMPLEX I ACTIVITY
SHAM	UNX+WD 12w	UNX+WD 20w
214.81	157.511	150.18
265.105	163.573	145.512
186.937	166.312	151.468
221.229	163.859	133.009
246.1	151.743	135.166
204.553	174.955
212.734	174.073
164.462
173.878
187.631
169.091

## Sheet: Fig 3H
PO RATIO
SHAM	UNX+WD 12w	UNX+WD 20w
1.41646	1.2957	1.15355
1.74795	1.60805	1.21974
1.6324	1.52944	1.43641
1.64451	1.43776	1.25059
1.76168	1.54667	1.2212
1.57063	1.71407
1.12245	1.71407
1.26993	1.51712
1.41951
1.35011

## Sheet: Fig 3I
log(agonist)	Sham													UNX+WD 12 weeks													UNX+WD 20weeks
-9.5	100	100	100	100	100	100	100	100	100	100	100	100		100	100	100	100	100	100	100	100	100	100	100	100		100	100	100	100	100	100	100	100
-9	98	98	99	98	98	96	95	84	90	101	91	97		91	96	97	99	90	97	101	94	96	101	91	96		100	93	100	97	95	89	88	100
-8.5	95	95	96	96	93	92	89	74	71	93	78	92		85	90	97	95	87	98	99	86	90	81	86	85		93	90	99	93	87	78	69	95
-8	92	89	91	92	86	89	81	64	53	90	70	85		80	87	97	89	79	94	93	82	82	83	84	74		92	85	94	97	65	69	59	91
-7.5	65	23	59	34	32	58	74	45	24	77	53	81		70	76	93	82	69	91	80	70	68	75	72	70		85	86	89	94	56	51	49	67
-7	36	7	35	11	11	43	61	31	11	65	29	79		55	71	89	65	61	88	68	61	52	62	61	65		78	78	87	86	47	29	36	58
-6.5	5	2	5	5	2	5	22	14	6	19	9	64		26	18	76	29	39	76	32	44	24	32	20	39		55	40	73	46	33	30	29	59
-6	3	1	4	4	2	4	14	11	3	12	7	59		20	12	74	15	31	71	23	28	10	16	15	32		44	26	66	47	20	32	21	49
-5.5	2	1	3	3	2	3	5	9	1	6	6	49		18	7	60	10	19	61	18	7	7	12	11	25		30	12	60	38	13	23	17	35
-5	2	1	2	3	1	3	4	7	0	6	6	46		19	7	56	7	16	54	15	3	9	5	8	21		27	11	59	39	12	23	16	29
-4.5	1	1	2	3	1	3	4	6	-1	5	6	31		19	7	48	4	19	35	14	2	7	2	8	11		23	8	54	41	12	32	13	19
-4	1	1	3	3	1	4	5	7	0	5	6	24		20	7	27	6	19	33	17	3	10	4	10	10		14	8	48	49	12	29	12	19
