# Supplementary material for: A novel model of cardiovascular–kidney–metabolic syndrome combining unilateral nephrectomy and high-salt–sugar–fat diet in mice
Source: Lab Anim (NY). 2024 Oct 22;53(11):336–46. doi: 10.1038/s41684-024-01457-5 (PMC11519006; doi:10.1038/s41684-024-01457-5)
Supplement: Supplementary file 5 — Raw data of cardiovascular biochemical and transcriptional parameters. [file 41684_2024_1457_MOESM5_ESM.xlsx]

## Sheet: Fig 4A
Periostin
SHAM	UNX+WD 12w	UNX+WD 20w
0.441598	1.71537	1.83783
0.548595	0.653246	3.06296
2.19421	2.62674	1.59558
0.508552	1.29423	3.23256
1.23545	6.04765	1.48334
1.20941	1.15538	0.794467
	2.15361	4.39934
		6.84061

## Sheet: Fig 4B
myh 7/ myh 6
SHAM	UNX+WD 12w	UNX+WD 20w
0.789394	2.12593	1.23654
0.996475	1.59094	2.11281
1.45572	2.44432	0.615592
1.40573	1.10756	2.7027
0.78477	3.8058	0.653685
0.652326	1.70891	1.35809
	1.76504	4.67186
		0.77531

## Sheet: Fig 4C
ANP
SHAM	UNX+WD 12w	UNX+WD 20w
0.304223	13.5029	0.700966
3.2746	18.8119	4.10612
2.07938	11.5609	0.277637
0.0354121	2.01685	14.7314
0.264104	12.9709	0.265154
0.466174	18.2779	0.246542
	8.28628	12.4241
		17.1139

## Sheet: Fig 4D
TROPONIN
SHAM	UNX+WD 12w	UNX+WD 20w
21.71	7.48	35.95
6.46	25.18	32.58
7.2	23.36	35.37
13	10.09	33.875
8.42	5.32	33.9
9.77	38.42	37.08
13.08	10.14	40.93
14.93	10.14	118.245
20.23	155.91
5.89	29.99
14.39	125.7
12.1	67.75

## Sheet: Fig 4E
PLASMA IL6
SHAM	UNX+WD 12w	UNX+WD 20w
0.000226	0.010037	0.664416
0.342095	0.164581	0.211968
0.010741	0.545103	0.757167
0.00665	0.104882	0.560029
0.006316	0.54167	0.764581
0.325329	0.340012	0.606523
0.582513	0.884873
0.002028	0.429178
3.03e-05	0.051498
	0.137706
0.006227

## Sheet: Fig 4F
HEART IL6
SHAM	UNX+WD 12w	UNX+WD 20w
0.364023	0.834781	1.42262
0.699935	1.48196	1.81311
0.819432	0.856596	1.69114
0.653487	0.554195	1.37876
0.527743	0.610339	0.937606
1.03163	0.780598	1.90233
	0.692726	3.11032
		5.35049
