# Supplementary material for: A novel model of cardiovascular–kidney–metabolic syndrome combining unilateral nephrectomy and high-salt–sugar–fat diet in mice
Source: Lab Anim (NY). 2024 Oct 22;53(11):336–46. doi: 10.1038/s41684-024-01457-5 (PMC11519006; doi:10.1038/s41684-024-01457-5)
Supplement: Supplementary file 6 — Raw data from histopathological evaluation of the heart. [file 41684_2024_1457_MOESM6_ESM.xlsx]

## Sheet: Fig 5A
Interstitial fibrosis
SHAM	UNX+WD 12w	UNX+WD 20w
2.801	2.118	2.641
3.048	3.122	4.091
2.743	3.551	3.718
2.429	2.937	2.878
2.406	2.451	1.472
1.028	2.237	2.642
2.252	3.359	2.914
3.742	2.887	1.856

## Sheet: Fig 5B
Perivascular Fibrosis
SHAM	UNX+WD 12w	UNX+WD 20w
13.579	11.592	15.8012
12.104	13.6135	23.0958
11.099	22.8307	21.8865
7.849	19.1855	14.6167
7.385	8.8442	23.376
12.061	12.7454	18.4146
11.398	7.75033	23.7037
10.211	15.2146	20.0172
14.678	9.42775
1.745	8.92343
6.558	10.392
6.079	9.9718

## Sheet: Fig 5C
CM size
SHAM	UNX+WD 12w	UNX+WD 20w
372.59	321.56	270.13
372.59	304.95	430.02
394.06	399.86	405.1
407.63	453.51	358.5
295.99	370.22	356.56
372.59	336.05	397.21
485.81	506.33	555.39
284	327.56	441.44
444.7	372.88	354.47
394.93	506.78	314.76
334.68	327.7	329.73
342.16	270.23	534.56
355.53	277.39	415.51
355.13	542.1	486.99
290.64	442.81	269.87
278.63	377.43	361.05
281.35	349.99	485.24
337.03	433.46	338.83
395.65	350.07	299.18
285.69	334.92	381.2
282.53	348.01	382.6
367.32	365.02	396.03
441.34	457.44	385.38
287.86	269.65	389.63
324.58	286.72	315.16
416.75	277.43	344.31
322.84	323.52	398.03
304.67	532.06	513.87
346.27	261.98	330.73
433.65	412.69	381.76
310.38	287.92	334.33
241.2	299.89	346.89
350.71	331.72	395.68
291.28	341.94	306.53
290.61	292.7	218.16
276.71	294.1	282.93
248.33	284.05	305.48
259.71	292.19	357.23
270.05	290.27	401.32
279.15	382.21
	410.2
