# Supplementary material for: A novel model of cardiovascular–kidney–metabolic syndrome combining unilateral nephrectomy and high-salt–sugar–fat diet in mice
Source: Lab Anim (NY). 2024 Oct 22;53(11):336–46. doi: 10.1038/s41684-024-01457-5 (PMC11519006; doi:10.1038/s41684-024-01457-5)
Supplement: Supplementary file 7 — Raw data of renal parameters. [file 41684_2024_1457_MOESM7_ESM.xlsx]

## Sheet: Fig 6A
TKW
SHAM	UNX+WD 12w	UNX+WD 20w
0.413	0.276	0.339
0.467	0.243	0.322
0.406	0.281	0.313
0.395	0.242	0.354
0.377	0.326	0.314
0.365	0.28	0.264
0.38	0.28	0.315
0.415	0.285	0.303
0.37	0.27
0.37	0.294
0.36	0.289
0.37	0.255

## Sheet: Fig 6B
GFR
SHAM	UNX+WD 12w	UNX+WD 20w
297.391	82.7555	63.1703
199.595	67.6403	145.121
247.513	95.8859	132.614
453.292	127.804	83.2648
144.855	103.231	100.235
170.354	106.487	86.1153
101.964	94.5067	108.109
119.016	114.748	130.592
482.211	86.6389
356.303	56.0898
208.766	163.175
134.133	101.928

## Sheet: Fig 6C
Albuminuria
SHAM	UNX+WD 12w	UNX+WD 20w
62.4846	207.7	226.689
70.7497	201.1	390.894
76.1683	217.8	158.271
108.792	265.8	460.985
240.373	257.4	281.424
181.424	126.1	295.424
240.373	210.9	418.261
79.4545	278.1
98.5457	217.1
105.6	312.6
151.4	207.7

## Sheet: Fig 6D
KIDNEY COMPLEX I ACTIVITY
SHAM	UNX+WD 12w	UNX+WD 20w
3.4516	2.78212	3.53722
3.41349	2.34475	3.03
3.61355	2.01001	3.0294
4.05755	3.5525	3.03985
3.71302	2.99571	3.39728
3.83103	3.33123	3.31593
3.67487	3.20634
3.38929	3.3702
3.81193
3.62736
4.20413
